# Supplementary material for: Caveolin-1 Down-Regulation Reduces VEGF-A Secretion Induced by IGF-1 in ARPE-19 Cells
Source: Life (Basel). 2021 Dec 28;12(1):44. doi: 10.3390/life12010044 (PMC8781830; doi:10.3390/life12010044)
Supplement: Supplementary file 1 [file life-12-00044-s001.zip]

Archive with 1 entries (1 files):
- life-1456573-supplementary.pdf
